# Supplementary material for: Electrochemical Detection of H2O2 Using Bi2O3/Bi2O2Se Nanocomposites
Source: Nanomaterials (Basel). 2024 Oct 2;14(19):1592. doi: 10.3390/nano14191592 (PMC11478603; doi:10.3390/nano14191592)
Supplement: Supplementary file 1 [file nanomaterials-14-01592-s001.zip]

Archive with 1 entries (1 files):
- nanomaterials-3185364-supplementary.pdf
